# Supplementary material for: A Quantitative CT-Based Analysis of Vertebral Rotational Asymmetry and Pulmonary Function in Scoliosis
Source: J Clin Med. 2026 May 28;15(11):4154. doi: 10.3390/jcm15114154 (PMC13258114; doi:10.3390/jcm15114154)
Supplement: Supplementary file 1 [file jcm-15-04154-s001.zip]

Archive with 1 entries (1 files):
- jcm-4299848-supplementary.pdf
